# Supplementary material for: Exploring the Synergistic Effects of Ultrafine Polyaniline Nanofibers and Oxygen-Modified Multi-Walled Carbon Nanotubes on Enhancing Pseudocapacitive Electrochemical Performance for Advanced Supercapacitors
Source: Materials (Basel). 2026 Mar 29;19(7):1356. doi: 10.3390/ma19071356 (PMC13074056; doi:10.3390/ma19071356)
Supplement: Supplementary file 1 [file materials-19-01356-s001.zip]

Archive with 1 entries (1 files):
- materials-4157049-supplementary.pdf
